# Supplementary material for: The spatial and temporal properties of the contour erasure effect and perceptual filling-in
Source: J Vis. 2025 Dec 11;25(14):4. doi: 10.1167/jov.25.14.4 (PMC12704214; doi:10.1167/jov.25.14.4)
Supplement: Supplement 4 [file jovi-25-14-4_s004.zip]

Archive with 8 entries (8 files):
- 01_no_adaptation_threshold.xlsx
- 02_eccentricity_threshold.xlsx
- 03_size_threshold_increment_2.8.xlsx
- 03_size_threshold_increment_5.7.xlsx
- 04_flicker_rate_threshold_increment.xlsx
- 05_duration_threshold_increment.xlsx
- 06_isi_threshold_increment_2.8.xlsx
- 06_isi_threshold_increment_5.7.xlsx
