# Supplementary material for: The spatial and temporal properties of the contour erasure effect and perceptual filling-in
Source: J Vis. 2025 Dec 11;25(14):4. doi: 10.1167/jov.25.14.4 (PMC12704214; doi:10.1167/jov.25.14.4)
Supplement: Supplement 4 [file jovi-25-14-4_s004.zip › 01_no_adaptation_threshold.xlsx]

## Sheet: 01_no_adaptation_threshold
Participant	Eccentricity	Threshold
P0	2.8	-40.9893
P0	2.8	-44.0245
P0	2.8	-44.1491
P0	2.8	-44.0352
P1	2.8	-43.5032
P1	2.8	-40.557
P1	2.8	-38.5515
P1	2.8	-37.7292
P2	2.8	-37.7776
P2	2.8	-37.7459
P2	2.8	-37.4588
P2	2.8	-37.3057
P3	2.8	-41.3735
P3	2.8	-42.0647
P3	2.8	-40.0661
P3	2.8	-32.125
P0	5.7	-32.3957
P0	5.7	-36.7726
P0	5.7	-34.9731
P0	5.7	-41.3803
P1	5.7	-35.0928
P1	5.7	-37.5127
P1	5.7	-37.3124
P1	5.7	-35.5153
P2	5.7	-36.6713
P2	5.7	-34.5544
P2	5.7	-37.271
P2	5.7	-38.2833
P4	5.7	-28.4102
P4	5.7	-35.0755
P4	5.7	-33.0237
P4	5.7	-32.1185
P5	5.7	-33.0614
P5	5.7	-32.4595
P5	5.7	-33.6582
P0	11.3	-36.026
P0	11.3	-40.631
P0	11.3	-37.1125
P0	11.3	-35.301
P1	11.3	-32.5423
P1	11.3	-24.397
P1	11.3	-32.6796
P1	11.3	-32.5363
P2	11.3	-33.4919
P2	11.3	-33.5421
P2	11.3	-35.3637
P2	11.3	-33.4688
