# Supplementary material for: The spatial and temporal properties of the contour erasure effect and perceptual filling-in
Source: J Vis. 2025 Dec 11;25(14):4. doi: 10.1167/jov.25.14.4 (PMC12704214; doi:10.1167/jov.25.14.4)
Supplement: Supplement 4 [file jovi-25-14-4_s004.zip › 02_eccentricity_threshold.xlsx]

## Sheet: 02_eccentricity_threshold
	participant	eccentricity	adaptation	threshold
1	P0	2.8	0	-40.9893
2	P0	2.8	0	-44.0245
3	P0	2.8	0	-44.1491
4	P0	2.8	0	-44.0352
5	P0	2.8	1	-34.6356
6	P0	2.8	1	-37.4852
7	P0	2.8	1	-40.7351
8	P0	2.8	1	-37.6
9	P0	5.7	0	-32.3957
10	P0	5.7	0	-36.7726
11	P0	5.7	0	-34.9731
12	P0	5.7	0	-41.3803
13	P0	5.7	1	-27.5688
14	P0	5.7	1	-27.5428
15	P0	5.7	1	-28.0215
16	P0	5.7	1	-27.5841
17	P0	11.3	0	-36.026
18	P0	11.3	0	-40.631
19	P0	11.3	0	-37.1125
20	P0	11.3	0	-35.301
21	P0	11.3	1	-23.7467
22	P0	11.3	1	-24.5394
23	P0	11.3	1	-23.078
24	P0	11.3	1	-26.7878
25	P1	2.8	0	-43.5032
26	P1	2.8	0	-40.557
27	P1	2.8	0	-38.5515
28	P1	2.8	0	-37.7292
29	P1	2.8	1	-31.8196
30	P1	2.8	1	-34.4434
31	P1	2.8	1	-30.5588
32	P1	2.8	1	-30.4356
33	P1	5.7	0	-35.0928
34	P1	5.7	0	-37.5127
35	P1	5.7	0	-37.3124
36	P1	5.7	0	-35.5153
37	P1	5.7	1	-27.1333
38	P1	5.7	1	-26.5745
39	P1	5.7	1	-27.5739
40	P1	5.7	1	-26.268
41	P1	11.3	0	-32.5423
42	P1	11.3	0	-24.397
43	P1	11.3	0	-32.6796
44	P1	11.3	0	-32.5363
45	P1	11.3	1	-25.4168
46	P1	11.3	1	-24.4612
47	P1	11.3	1	-23.8182
48	P1	11.3	1	-23.8745
49	P2	2.8	0	-37.7776
50	P2	2.8	0	-37.7459
51	P2	2.8	0	-37.4588
52	P2	2.8	0	-37.3057
53	P2	2.8	1	-27.5823
54	P2	2.8	1	-27.4141
55	P2	2.8	1	-27.5676
56	P2	2.8	1	-28.2304
57	P2	5.7	0	-36.6713
58	P2	5.7	0	-34.5544
59	P2	5.7	0	-37.271
60	P2	5.7	0	-38.2833
61	P2	5.7	1	-27.5285
62	P2	5.7	1	-28.8425
63	P2	5.7	1	-29.3538
64	P2	5.7	1	-27.5332
65	P2	11.3	0	-33.4919
66	P2	11.3	0	-33.5421
67	P2	11.3	0	-35.3637
68	P2	11.3	0	-33.4688
69	P2	11.3	1	-22.7573
70	P2	11.3	1	-23.6311
71	P2	11.3	1	-25.5426
72	P2	11.3	1	-24.4619
