# Supplementary material for: The spatial and temporal properties of the contour erasure effect and perceptual filling-in
Source: J Vis. 2025 Dec 11;25(14):4. doi: 10.1167/jov.25.14.4 (PMC12704214; doi:10.1167/jov.25.14.4)
Supplement: Supplement 4 [file jovi-25-14-4_s004.zip › 03_size_threshold_increment_2.8.xlsx]

## Sheet: 03_size_threshold_increment_2.8
Participant	Size_ratio	Threshold_Increment
P0	0.25	4.33023
P0	0.25	6.48133
P0	0.25	7.26762
P0	0.25	3.42722
P0	0.5	11.3072
P0	0.5	9.10393
P0	0.5	9.77393
P0	0.5	8.30413
P0	0.75	13.0664
P0	0.75	8.41423
P0	0.75	11.3221
P0	0.75	11.472
P0	1	8.66393
P0	1	5.81433
P0	1	2.56442
P0	1	5.69953
P0	1.25	2.32673
P0	1.25	2.19053
P0	1.25	3.81493
P0	1.25	-2.77188
P0	1.5	-0.743775
P0	1.5	-0.764875
P0	1.5	-0.366175
P0	1.5	-2.48868
P0	1.75	-0.864575
P0	1.75	-1.57597
P0	1.75	-1.72657
P0	1.75	-0.845175
P0	2	-0.726875
P0	2	-0.732475
P0	2	-0.759075
P0	2	-1.61187
P3	0.25	6.28552
P3	0.25	1.98942
P3	0.25	2.97872
P3	0.25	7.83882
P3	0.5	8.72072
P3	0.5	8.88963
P3	0.5	5.44383
P3	0.5	7.90372
P3	0.75	13.2434
P3	0.75	13.0198
P3	0.75	18.5609
P3	0.75	5.86242
P3	1	6.12193
P3	1	13.4632
P3	1	11.9952
P3	1	12.942
P3	1.25	4.26122
P3	1.25	3.88393
P3	1.25	3.10432
P3	1.25	3.36682
P3	1.5	-0.870575
P3	1.5	-5.83528
P3	1.5	-0.664875
P3	1.5	-5.04988
P3	1.75	-2.09908
P3	1.75	-0.953375
P3	1.75	-2.08327
P3	1.75	-1.80957
P3	2	-4.78428
P3	2	-2.28947
P3	2	-1.41148
P3	2	-1.27367
