# Supplementary material for: The spatial and temporal properties of the contour erasure effect and perceptual filling-in
Source: J Vis. 2025 Dec 11;25(14):4. doi: 10.1167/jov.25.14.4 (PMC12704214; doi:10.1167/jov.25.14.4)
Supplement: Supplement 4 [file jovi-25-14-4_s004.zip › 03_size_threshold_increment_5.7.xlsx]

## Sheet: 03_size_threshold_increment_5.7
Participant	Size_ratio	Threshold_Increment
P0	0.25	5.89823
P0	0.25	2.45642
P0	0.25	4.37423
P0	0.25	6.26283
P0	0.5	5.31623
P0	0.5	6.30582
P0	0.5	5.37662
P0	0.5	6.35933
P0	0.75	5.17603
P0	0.75	8.10052
P0	0.75	7.26532
P0	0.75	8.49542
P0	1	8.81162
P0	1	8.83762
P0	1	8.35892
P0	1	8.79632
P0	1.25	2.24562
P0	1.25	0.936825
P0	1.25	4.03643
P0	1.25	3.60232
P0	1.5	1.10813
P0	1.5	0.530825
P0	1.5	0.319625
P0	1.5	1.27422
P0	1.75	0.203925
P0	1.75	2.14732
P0	1.75	-0.683675
P0	1.75	0.301025
P0	2	-1.69617
P0	2	-1.15098
P0	2	-0.682775
P0	2	-2.52298
P4	0.25	10.4064
P4	0.25	9.3993
P4	0.25	6.8047
P4	0.25	7.3965
P4	0.5	10.8562
P4	0.5	10.8006
P4	0.5	9.8035
P4	0.5	10.41
P4	0.75	11.3258
P4	0.75	14.2784
P4	0.75	11.8209
P4	0.75	11.0572
P4	1	9.225
P4	1	9.7838
P4	1	8.7844
P4	1	10.0903
P4	1.25	6.7927
P4	1.25	4.0436
P4	1.25	6.6809
P4	1.25	4.8154
P4	1.5	4.8615
P4	1.5	1.5098
P4	1.5	2.8508
P4	1.5	3.7777
P4	1.75	3.5979
P4	1.75	2.8926
P4	1.75	-2.2292
P4	1.75	-1.1523
P4	2	3.1793
P4	2	2.0156
P4	2	0.136
P4	2	2.1117
P5	0.25	4.46397
P5	0.25	5.04657
P5	0.25	15.9251
P5	0.25	2.06727
P5	0.5	4.98137
P5	0.5	6.18238
P5	0.5	16.2973
P5	0.5	4.29798
P5	0.75	7.02037
P5	0.75	10.1775
P5	0.75	5.61707
P5	0.75	4.02578
P5	1	4.93567
P5	1	2.37367
P5	1	3.32877
P5	1	6.06348
P5	1.25	1.05107
P5	1.25	3.17968
P5	1.25	1.67718
P5	1.25	3.12317
P5	1.5	0.268975
P5	1.5	0.837275
P5	1.5	0.285575
P5	1.5	0.855775
P5	1.75	0.035875
P5	1.75	6.60288
P5	1.75	4.03808
P5	1.75	-1.35383
P5	2	-2.68602
P5	2	3.02508
P5	2	9.02458
P5	2	-0.402925
P1	0.25	3.9886
P1	0.25	3.9267
P1	0.25	3.9882
P1	0.25	0.236
P1	0.5	3.9415
P1	0.5	5.3768
P1	0.5	5.0839
P1	0.75	3.7021
P1	0.75	8.853
P1	0.75	7.3705
P1	0.75	5.2248
P1	1	8.7707
P1	1	7.7758
P1	1	4.3831
P1	1	3.6783
P1	1.25	3.5171
P1	1.25	3.9495
P1	1.25	0.9728
P1	1.5	-1.1129
P1	1.5	-1.1995
P1	1.5	-1.1452
P1	1.5	6.1131
P1	1.75	0.3693
P1	1.75	-1.591
P1	1.75	-1.3344
P1	1.75	-0.9707
P1	1.75	-1.3899
P1	2	0.0449
P1	2	-0.8183
P1	2	-2.0835
