# Supplementary material for: The spatial and temporal properties of the contour erasure effect and perceptual filling-in
Source: J Vis. 2025 Dec 11;25(14):4. doi: 10.1167/jov.25.14.4 (PMC12704214; doi:10.1167/jov.25.14.4)
Supplement: Supplement 4 [file jovi-25-14-4_s004.zip › 04_flicker_rate_threshold_increment.xlsx]

## Sheet: 04_flicker_rate_threshold_incre
Participant	Flicker_rate	Threshold_increment
P0	1.5	-0.110875
P0	1.5	1.97653
P0	1.5	4.61052
P0	1.5	4.12573
P0	3	8.81162
P0	3	8.83762
P0	3	8.35892
P0	3	8.79632
P0	6	9.44753
P0	6	6.35302
P0	6	8.88762
P0	6	8.38182
P0	10	11.2219
P0	10	5.28742
P0	10	9.52673
P0	10	8.01473
P1	1.5	7.6485
P1	1.5	7.7982
P1	1.5	8.2343
P1	1.5	6.8119
P1	3	9.225
P1	3	9.7838
P1	3	8.7844
P1	3	10.0903
P1	6	13.2133
P1	6	11.4464
P1	6	10.7185
P1	6	10.6896
P1	10	10.8947
P1	10	10.8385
P1	10	8.9283
P1	10	13.0356
P2	1.5	7.2008
P2	1.5	6.7793
P2	1.5	5.358
P2	1.5	7.7077
P2	3	9.1665
P2	3	7.8525
P2	3	7.3412
P2	3	9.1618
P2	6	14.0282
P2	6	13.9747
P2	6	11.2101
P2	6	11.5114
P2	10	12.4396
P2	10	11.1527
P2	10	12.2224
P2	10	11.1338
