# Supplementary material for: The spatial and temporal properties of the contour erasure effect and perceptual filling-in
Source: J Vis. 2025 Dec 11;25(14):4. doi: 10.1167/jov.25.14.4 (PMC12704214; doi:10.1167/jov.25.14.4)
Supplement: Supplement 4 [file jovi-25-14-4_s004.zip › 05_duration_threshold_increment.xlsx]

## Sheet: 05_duration_threshold_increment
Participant	Duration	Duration_Log	Threshold_increment
P0	375	2.57403	-1.66958
P0	375	2.57403	0.159325
P0	375	2.57403	2.46902
P0	375	2.57403	2.58272
P0	750	2.87506	1.64843
P0	750	2.87506	3.36223
P0	750	2.87506	1.37682
P0	750	2.87506	2.27153
P0	1500	3.17609	5.45653
P0	1500	3.17609	6.69203
P0	1500	3.17609	5.27003
P0	1500	3.17609	5.91523
P0	3000	3.47712	8.81162
P0	3000	3.47712	8.83762
P0	3000	3.47712	8.35892
P0	3000	3.47712	8.79632
P0	6000	3.77815	7.34893
P0	6000	3.77815	7.61273
P0	6000	3.77815	6.66282
P0	6000	3.77815	7.35532
P4	375	2.57403	3.11258
P4	375	2.57403	2.66697
P4	375	2.57403	2.02488
P4	750	2.87506	1.76137
P4	750	2.87506	3.03788
P4	750	2.87506	3.34457
P4	750	2.87506	7.25228
P4	1500	3.17609	4.82798
P4	1500	3.17609	3.81637
P4	1500	3.17609	3.27838
P4	1500	3.17609	2.57857
P4	3000	3.47712	4.93567
P4	3000	3.47712	2.37367
P4	3000	3.47712	3.32877
P4	3000	3.47712	6.06348
P4	6000	3.77815	7.07247
P4	6000	3.77815	7.04587
P4	6000	3.77815	4.29957
P4	6000	3.77815	3.12018
P5	375	2.57403	5.0051
P5	375	2.57403	1.6751
P5	375	2.57403	4.1617
P5	375	2.57403	3.0202
P5	750	2.87506	5.3013
P5	750	2.87506	6.0678
P5	750	2.87506	3.6952
P5	750	2.87506	3.2231
P5	1500	3.17609	5.0687
P5	1500	3.17609	5.234
P5	1500	3.17609	6.025
P5	1500	3.17609	5.4061
P5	3000	3.47712	8.7707
P5	3000	3.47712	7.7758
P5	3000	3.47712	4.3831
P5	3000	3.47712	3.6783
P5	6000	3.77815	8.6174
P5	6000	3.77815	7.0446
P5	6000	3.77815	4.59
P5	6000	3.77815	8.4271
P1	375	2.57403	3.0616
P1	375	2.57403	2.8099
P1	375	2.57403	6.798
P1	375	2.57403	6.8161
P1	750	2.87506	6.9737
P1	750	2.87506	5.8064
P1	750	2.87506	7.5305
P1	750	2.87506	7.6419
P1	1500	3.17609	6.8468
P1	1500	3.17609	6.4153
P1	1500	3.17609	9.8375
P1	1500	3.17609	6.8095
P1	3000	3.47712	9.225
P1	3000	3.47712	9.7838
P1	3000	3.47712	8.7844
P1	3000	3.47712	10.0903
P1	6000	3.77815	10.7991
P1	6000	3.77815	10.8754
P1	6000	3.77815	7.5591
P1	6000	3.77815	8.3257
