# Supplementary material for: The spatial and temporal properties of the contour erasure effect and perceptual filling-in
Source: J Vis. 2025 Dec 11;25(14):4. doi: 10.1167/jov.25.14.4 (PMC12704214; doi:10.1167/jov.25.14.4)
Supplement: Supplement 4 [file jovi-25-14-4_s004.zip › 06_isi_threshold_increment_2.8.xlsx]

## Sheet: 06_isi_threshold_increment_2.8
Participant	ISI	ISI_Log	Threshold_Increment
P0	33.33	1.52284	10.6363
P0	33.33	1.52284	11.5767
P0	33.33	1.52284	9.29963
P0	83.3	1.92065	8.66393
P0	83.3	1.92065	5.81433
P0	83.3	1.92065	2.56442
P0	83.3	1.92065	5.69953
P0	200	2.30103	1.63512
P0	200	2.30103	3.27833
P0	200	2.30103	3.29822
P0	200	2.30103	3.35473
P0	500	2.69897	6.26452
P0	500	2.69897	3.68743
P0	500	2.69897	7.25913
P0	500	2.69897	7.99242
P0	1000	3	3.41973
P0	1000	3	2.56383
P0	1000	3	3.38322
P0	1000	3	1.16613
P0	1000	3	6.48072
P0	2000	3.30103	2.16902
P0	2000	3.30103	-0.724675
P0	2000	3.30103	2.45162
P0	2000	3.30103	0.693025
P0	4000	3.60206	-0.717075
P0	4000	3.60206	1.14142
P0	4000	3.60206	1.52353
P0	4000	3.60206	5.00593
P3	33.33	1.52284	11.119
P3	33.33	1.52284	10.9167
P3	33.33	1.52284	8.18122
P3	33.33	1.52284	9.91662
P3	83.3	1.92065	6.12193
P3	83.3	1.92065	13.4632
P3	83.3	1.92065	11.9952
P3	83.3	1.92065	12.942
P3	250	2.39794	5.83413
P3	250	2.39794	2.97302
P3	250	2.39794	5.08183
P3	250	2.39794	4.81832
P3	500	2.69897	3.45023
P3	500	2.69897	3.10372
P3	500	2.69897	-3.38307
P3	500	2.69897	-0.253475
P3	1000	3	1.62163
P3	1000	3	2.10073
P3	1000	3	4.46373
P3	1000	3	1.99442
P3	2000	3.30103	-0.488675
P3	2000	3.30103	1.81323
P3	2000	3.30103	-1.14158
P3	2000	3.30103	2.86992
P3	4000	3.60206	0.887525
P3	4000	3.60206	0.041725
P3	4000	3.60206	-2.65198
P3	4000	3.60206	-0.127275
