# Supplementary material for: The spatial and temporal properties of the contour erasure effect and perceptual filling-in
Source: J Vis. 2025 Dec 11;25(14):4. doi: 10.1167/jov.25.14.4 (PMC12704214; doi:10.1167/jov.25.14.4)
Supplement: Supplement 4 [file jovi-25-14-4_s004.zip › 06_isi_threshold_increment_5.7.xlsx]

## Sheet: 06_isi_threshold_increment_5.7
Participant	ISI	ISI_Log	Threshold_Increment
P0	33.3	1.52244	4.03742
P0	33.3	1.52244	1.63662
P0	33.3	1.52244	6.23803
P0	33.3	1.52244	4.02112
P0	83.3	1.92065	8.81162
P0	83.3	1.92065	8.83762
P0	83.3	1.92065	8.35892
P0	83.3	1.92065	8.79632
P0	166.67	2.22186	4.89802
P0	166.67	2.22186	6.94843
P0	166.67	2.22186	6.36252
P0	166.67	2.22186	6.08552
P0	333.33	2.52287	4.09553
P0	333.33	2.52287	4.40663
P0	333.33	2.52287	5.24702
P0	333.33	2.52287	3.41323
P0	666.67	2.82391	4.08723
P0	666.67	2.82391	7.81572
P0	666.67	2.82391	4.91862
P0	666.67	2.82391	3.42833
P0	1333.33	3.12494	2.73623
P0	1333.33	3.12494	2.10692
P0	1333.33	3.12494	2.29982
P0	1333.33	3.12494	1.27513
P0	2666.67	3.42597	1.30042
P0	2666.67	3.42597	1.10642
P0	2666.67	3.42597	-0.885375
P0	2666.67	3.42597	0.290525
P4	33.3	1.52244	2.40388
P4	33.3	1.52244	3.68498
P4	33.3	1.52244	-1.52083
P4	33.3	1.52244	5.10037
P4	83.3	1.92065	4.93567
P4	83.3	1.92065	2.37367
P4	83.3	1.92065	3.32877
P4	83.3	1.92065	6.06348
P4	166.67	2.22186	2.58818
P4	166.67	2.22186	4.24428
P4	166.67	2.22186	5.92978
P4	166.67	2.22186	2.10858
P4	333.33	2.52287	1.36698
P4	333.33	2.52287	2.98588
P4	333.33	2.52287	1.13377
P4	333.33	2.52287	4.31658
P4	666.67	2.82391	2.41387
P4	666.67	2.82391	4.08108
P4	666.67	2.82391	5.52907
P4	666.67	2.82391	2.44698
P4	1333.33	3.12494	2.06318
P4	1333.33	3.12494	1.19338
P4	1333.33	3.12494	2.05998
P4	1333.33	3.12494	3.06228
P4	2666.67	3.42597	0.097675
P4	2666.67	3.42597	1.56478
P4	2666.67	3.42597	0.863575
P4	2666.67	3.42597	1.04117
P5	33.3	1.52244	5.6616
P5	33.3	1.52244	7.2446
P5	33.3	1.52244	4.002
P5	83.3	1.92065	8.7707
P5	83.3	1.92065	7.7758
P5	83.3	1.92065	4.3831
P5	83.3	1.92065	3.6783
P5	166.67	2.22186	4.0636
P5	166.67	2.22186	3.8378
P5	166.67	2.22186	5.029
P5	333.33	2.52287	3.9749
P5	333.33	2.52287	4.9606
P5	666.67	2.82391	8.8979
P5	666.67	2.82391	3.8675
P5	666.67	2.82391	3.0322
P5	1333.33	3.12494	3.6813
P5	1333.33	3.12494	3.9469
P5	1333.33	3.12494	1.4991
P5	1333.33	3.12494	3.848
P5	2666.67	3.42597	4.0695
P5	2666.67	3.42597	1.0054
P5	2666.67	3.42597	1.9974
P5	2666.67	3.42597	1.0347
P1	33.3	1.52244	7.8922
P1	33.3	1.52244	8.274
P1	33.3	1.52244	8.8023
P1	33.3	1.52244	6.6898
P1	83.3	1.92065	9.225
P1	83.3	1.92065	9.7838
P1	83.3	1.92065	8.7844
P1	83.3	1.92065	10.0903
P1	166.67	2.22186	2.959
P1	166.67	2.22186	8.6359
P1	166.67	2.22186	7.7839
P1	166.67	2.22186	10.8471
P1	333.33	2.52287	7.0604
P1	333.33	2.52287	7.8179
P1	333.33	2.52287	8.9257
P1	333.33	2.52287	9.8948
P1	666.67	2.82391	6.8159
P1	666.67	2.82391	7.7401
P1	666.67	2.82391	8.4523
P1	666.67	2.82391	8.7953
P1	1333.33	3.12494	6.5286
P1	1333.33	3.12494	6.7447
P1	1333.33	3.12494	7.7532
P1	1333.33	3.12494	6.2235
P1	2666.67	3.42597	3.1877
P1	2666.67	3.42597	5.1369
P1	2666.67	3.42597	5.7483
P1	2666.67	3.42597	5.8123
